# Supplementary material for: Targeting DNA-dependent protein kinase sensitizes hepatocellular carcinoma cells to proton beam irradiation through apoptosis induction
Source: PLoS One. 2019 Jun 13;14(6):e0218049. doi: 10.1371/journal.pone.0218049 (PMC6563991; doi:10.1371/journal.pone.0218049)
Supplement: S1 Dataset — (XLSX) [file pone.0218049.s004.xlsx]

## Sheet: Sheet1
	Fig. 1C		Proton		X-ray
		Dose (Gy)	Survival fraction	S.D.	Survival fraction	S.D.
		0	1	0.053703	1	0.0672927
		2	0.819745	0.0365896	0.876981	0.030842
		4	0.395541	0.0333894	0.492075	0.0200746
		6	0.0794055	0.0214629	0.184067	0.0220132
		8	0.0138535	0.00754313	0.0380503	0.014972
	Fig. 2A		Proton		X-ray
		Cell lines	SF2	S.D.	SF2	S.D.
		Huh7	0.538787	0.0347609	0.598811	0.0333078
		Hep3B	0.600606	0.0287041	0.623198	0.0355037
		HepG2	0.376247	0.0332519	0.474624	0.0624186
		SK-HEP-1	0.612842	0.0320774	0.731982	0.0529215
		PLC/PRF/5	0.541244	0.0374687	0.563058	0.0291477
		SNU-182	0.591274	0.0346051	0.598306	0.026265
		SNU-387	0.415909	0.0251433	0.4816	0.0110347
		SNU-449	0.789377	0.0245999	0.827345	0.0330675
	Fig. 2B	SF2	Mean	S.D.
		X-ray	0.6124	0.1569
		Proton	0.5583	0.15
	Fig. 2D	Proton RBE	Mean	S.D.
		RBE50	1.195	0.1996
		RBE37	1.179	0.1733
		RBE10	1.119	0.1102
	Fig. 3A
		SNU449	Proton		X-ray
		Dose (Gy)	Survival fraction	S.D.	Survival fraction	S.D.
		0	1	0	1	0
		2	0.789377	0.0737997	0.827345	0.0992024
		4	0.417155	0.0468014	0.438493	0.0438441
		6	0.276807	0.0950541	0.268377	0.0527488
		Hep3B	Proton		X-ray
		Dose (Gy)	Survival fraction	S.D.	Survival fraction	S.D.
		0	1	0	1	0
		2	0.600606	0.0861123	0.623198	0.106511
		4	0.288554	0.0833038	0.340031	0.0591021
		6	0.105328	0.0288475	0.136443	0.0141044
		SK-HEP-1	Proton		X-ray
		Dose (Gy)	Survival fraction	S.D.	Survival fraction	S.D.
		0	1	0	1	0
		2	0.612842	0.0962323	0.731982	0.158765
		4	0.189352	0.0447195	0.275403	0.0848946
		6	0.0281063	0.0133069	0.0514678	0.0110154
		Huh7	Proton		X-ray
		Dose (Gy)	Survival fraction	S.D.	Survival fraction	S.D.
		0	1	0	1	0
		2	0.463045	0.0701897	0.650747	0.0881275
		4	0.217323	0.0386441	0.33052	0.0716699
		6	0.071084	0.0149502	0.144068	0.0252861
	Fig. 4C
		Hep3B	Control siRNA		DNAPKcs siRNA
		Proton dose (Gy)	Survival fraction	S.D.	Survival fraction	S.D.
		0	1	0.133626	1	0
		2	0.690265	0.0530975	0.623198	0.106511
		4	0.238938	0.0351206	0.340031	0.0591021
		6	0.0766963	0.0135181	0.136443	0.0141044
		Hep3B	Control siRNA		DNAPKcs siRNA
		X-ray dose (Gy)	Survival fraction	S.D.	Survival fraction	S.D.
		0	1	0.0572937	1	0.078947
		2	0.862385	0.0692647	0.780702	0.129813
		4	0.394496	0.0346326	0.359649	0.107165
		6	0.149847	0.00529661	0.114035	0.0232085
	Fig. 4D
		SNU-449	Control siRNA		DNAPKcs siRNA
		Proton dose (Gy)	Survival fraction	S.D.	Survival fraction	S.D.
		0	1	0.0500828	1	0.0274539
		2	0.766849	0.047113	0.667273	0.0206506
		4	0.351548	0.0134778	0.275455	0.00983332
		6	0.170006	0.0157043	0.110909	0.0113545
		SNU-449	Control siRNA		DNAPKcs siRNA
		X-ray dose (Gy)	Survival fraction	S.D.	Survival fraction	S.D.
		0	1	0.0425226	1	0.117487
		2	0.774635	0.0116131	0.758555	0.0645269
		4	0.411496	0.0182254	0.379278	0.0546309
		6	0.198297	0.011873	0.16033	0.00898444
	Fig. 4F
		SNU-449	Control siRNA		BRCA1 siRNA
		Proton dose (Gy)	Survival fraction	S.D.	Survival fraction	S.D.
		0	1	0.029757	1	0.0257595
		2	0.772727	0.0171802	0.750611	0.0423484
		4	0.438312	0.0171802	0.398533	0.0173318
		6	0.228716	0.0239403	0.193969	0.0162795
		SNU-449	Control siRNA		BRCA1 siRNA
		X-ray dose (Gy)	Survival fraction	S.D.	Survival fraction	S.D.
		0	1	0.0326636	1	0.0419127
		2	0.868313	0.0316766	0.910515	0.0578636
		4	0.541152	0.0158383	0.478747	0.00698546
		6	0.29561	0.0179771	0.258762	0.0136691
	Fig. 5A
		Cell cycle (%)	G1		S		G2/M		SubG1
		2 h	Mean	S.D.	Mean	S.D.	Mean	S.D.	Mean	S.D.
		siControl	69.2441	2.50064	10.4295	0.419135	15.4056	2.1907	4.92082	0.97454
		siControl + X-ray	66.6055	0.199279	11.8913	0.661698	16.6819	1.35537	4.82135	0.516831
		siControl + proton	66.5125	0.462864	11.696	0.836357	16.4201	0.931153	5.3714	0.621449
		siDNA-PKcs	69.5516	0.73024	9.76049	0.70874	15.8062	1.99514	4.88168	1.28306
		siDNA-PKcs + X-ray	67.8454	0.25408	10.8609	0.0908109	16.7482	0.44335	4.5455	0.365371
		siDNA-PKcs + proton	66.6689	1.41401	11.3177	0.299893	17.5315	1.33843	4.48195	0.242468
	Fig. 5B	Cell cycle (%)	G1		S		G2/M		SubG1
		24 h	Mean	S.D.	Mean	S.D.	Mean	S.D.	Mean	S.D.
		siControl	58.3903	1.73732	13.2477	1.66101	26.5167	3.74931	1.84533	0.680985
		siControl + X-ray	49.9827	0.396442	11.9373	1.56346	33.8167	2.32267	4.26367	0.997024
		siControl + proton	40.2367	0.862735	14.143	1.5587	41.459	2.53452	4.16133	0.332987
		siDNA-PKcs	58.784	0.697346	10.8977	0.730039	28.0273	1.44874	2.291	0.423423
		siDNA-PKcs + X-ray	44.1917	0.203117	11.609	0.422455	38.744	1.04117	5.45467	0.815097
		siDNA-PKcs + proton	32.5067	0.299894	13.6677	2.03895	51.3913	2.15766	2.434	0.0856096
	Fig. 5C	Cell cycle (%)	G1		S		G2/M		SubG1
		72 h	Mean	S.D.	Mean	S.D.	Mean	S.D.	Mean	S.D.
		siControl	71.9138	0.65119	6.0987	0.0384389	18.3828	0.668217	3.60469	0.209907
		siControl + X-ray	62.5119	0.353606	9.57248	0.607092	17.8838	0.979358	10.0318	0.531698
		siControl + proton	60.1304	0.258126	10.0567	0.372027	16.5893	0.784116	13.2236	0.21358
		siDNA-PKcs	66.3949	0.318601	8.31961	0.38096	20.163	0.978493	5.12245	0.756352
		siDNA-PKcs + X-ray	46.6003	0.804431	11.8035	0.756828	17.7891	0.0931494	23.8071	0.333533
		siDNA-PKcs + proton	39.7925	0.502633	10.9486	0.802923	21.4519	0.525884	27.807	1.01977
	Fig. 6D	Apoptosis (%)	Mean	S.D.
		siControl	2.363	0.9555
		siControl + X-ray	4.514	1.186
		siControl + proton	5.158	1.441
		siDNA-PKcs	4.768	0.6638
		siDNA-PKcs + X-ray	7.114	1.068
		siDNA-PKcs + proton	8.956	0.9855
